# Supplementary material for: The Impact of Age, Gender, Temporality, and Geographical Region on the Prevalence of Obesity and Overweight in Saudi Arabia: Scope of Evidence
Source: Healthcare (Basel). 2023 Apr 15;11(8):1143. doi: 10.3390/healthcare11081143 (PMC10137821; doi:10.3390/healthcare11081143)
Supplement: Supplementary file 1 [file healthcare-11-01143-s001.zip]

Archive with 1 entries (1 files):
- healthcare-2309823-supplementary.pdf
